# Supplementary material for: Interleukin-33 Induces Neutrophil Extracellular Trap (NET) Formation and Macrophage Necroptosis via Enhancing Oxidative Stress and Secretion of Proatherogenic Factors in Advanced Atherosclerosis
Source: Antioxidants (Basel). 2022 Nov 26;11(12):2343. doi: 10.3390/antiox11122343 (PMC9774908; doi:10.3390/antiox11122343)
Supplement: Supplementary file 1 [file antioxidants-11-02343-s001.zip]

Archive with 1 entries (1 files):
- antioxidants-2031046-supplementary.pdf
